# Supplementary material for: A Systematic Review of the Safety of Blocking the IL-1 System in Human Pregnancy
Source: J Clin Med. 2021 Dec 31;11(1):225. doi: 10.3390/jcm11010225 (PMC8745599; doi:10.3390/jcm11010225)
Supplement: Supplementary file 1 [file jcm-11-00225-s001.zip]

Archive with 1 entries (1 files):
- jcm-1526555-supplementary.pdf
